# Supplementary material for: Examination of the Expression Profile of Resistance Genes in Yuanjiang Common Wild Rice (Oryza rufipogon)
Source: Genes (Basel). 2024 Jul 16;15(7):924. doi: 10.3390/genes15070924 (PMC11275508; doi:10.3390/genes15070924)
Supplement: Supplementary file 1 [file genes-15-00924-s001.zip]

Archive with 1 entries (1 files):
- genes-3080867-supplementary.pdf
